# Supplementary material for: Comparative transcriptomic analyses of diploid and tetraploid citrus reveal how ploidy level influences salt stress tolerance
Source: Front Plant Sci. 2024 Oct 30;15:1469115. doi: 10.3389/fpls.2024.1469115 (PMC11561191; doi:10.3389/fpls.2024.1469115)
Supplement: Supplementary file 3 [file Table3.csv]

metadata.sample_id	trimming.pairs_processed	trimming.pairs_written	trimming.bp_processed	trimming.bp_written	trimming.pairs_too_short	trimming.percent_trimmed	mapping.uniquely_mapped	mapping.multimapped	mapping.multimapped_percent	mapping.multimapped_toomany	mapping.unmapped_mismatches	mapping.unmapped_other	mapping.unmapped_tooshort	mapping.avg_input_read_length	counting.total	counting.assigned	counting.unassigned_nofeatures	counting.unassigned_unmapped	counting.unassigned_multimapping	counting.percent_assigned	mapping.unmapped	mapping.total_mapped	mapping.mapping_rate_original	mapping.mapping_rate_trimming	trimming.pairs_removed_by_trimming	trimming.trimming_rate
PO.2X.L.C_1	58014614	57823957	17404384200	16544196117	190657	4.94236436701966	54788646	1143611	1.98	145943	0	17342	1728415	286	59625624	54543911	2723852	1891700	0	91.4773000950061	1745757	55932257	0.964106337068794	0.967285185965395	190657	0.996713638394629
PO.2X.L.C_2	36573214	36380214	10971964200	10260721245	193000	6.48236671242511	34231350	686802	1.89	128322	0	7268	1326472	282	37488851	34195250	1554177	1462062	0	91.2144519980087	1333740	34918152	0.954746607722253	0.959811616281312	193000	0.994722913878993
PO.2X.L.C_3	46770516	46473986	14031154800	12551299187	296530	10.5469267077005	43684141	937118	2.02	265457	0	9282	1577988	270	48172262	44010993	1892739	1852727	0	91.3616906758499	1587270	44621259	0.954046754583593	0.960134105992114	296530	0.993659894622501
PO.2X.L.S_1	42923913	42494696	12877173900	11715269104	429217	9.02297977042929	39308304	793637	1.87	146084	0	8494	2238177	275	43798885	38715663	2392824	2392755	0	88.394174874543	2246671	40101941	0.934256413202589	0.943692855221273	429217	0.990000515563434
PO.2X.L.S_2	37648112	37322311	11294433600	10323458470	325801	8.59693513094805	34954535	679656	1.82	84517	0	3738	1599865	276	38390376	34433819	2013115	1688120	0	89.6938831753042	1603603	35634191	0.94650671991201	0.954769145994202	325801	0.991346153028869
PO.2X.L.S_3	44227548	43816081	13268264400	12148169705	411467	8.44190815944247	40737304	791767	1.81	64833	0	8766	2213411	277	45019057	40092296	2326360	2287010	0	89.0562767674143	2222177	41529071	0.938986511302865	0.947804323257482	411467	0.990696590278982
PO.2X.R.C_1	43623193	43403810	13086957900	11958164108	219383	8.62533371487349	39833165	1130274	2.6	63881	0	34757	2341733	275	45269976	39605456	2838454	2440371	0	87.4872476185982	2376490	40963439	0.93902890143782	0.943775189320938	219383	0.994970955014687
PO.2X.R.C_2	48348348	47960414	14504504400	13224731067	387934	8.82328204885098	44001204	1228147	2.56	130320	0	43186	2557557	275	50025367	43934645	2911542	2731063	0	87.8247329999598	2600743	45229351	0.93548906779607	0.943055891886171	387934	0.991976271867655
PO.2X.R.C_3	37761945	37590834	11328583500	10303811554	171111	9.04589656773947	34699330	978683	2.6	159759	0	33857	1719205	274	39290966	34560977	2465844	1912821	0	87.9616372883273	1753062	35678013	0.944813965488271	0.949114696417749	171111	0.995468692091999
PO.2X.R.S_1	46787218	46585135	14036165400	12913770413	202083	7.9964502769396	43558000	1311621	2.82	65193	0	41957	1608364	277	48813089	43263101	3389288	1715514	0	88.6301233671157	1650321	44869621	0.959014511185512	0.963174647878556	202083	0.995680807523114
PO.2X.R.S_2	39532021	39388026	11859606300	10946030677	143995	7.70325422185389	36989558	1084053	2.75	42510	0	27565	1244340	277	41173764	36589157	2909439	1314415	0	88.8652225237411	1271905	38073611	0.963108134542375	0.966629071484821	143995	0.996357509776695
PO.2X.R.S_3	36665520	36529155	10999656000	10105846575	136365	8.12579434302309	34332648	991084	2.71	44583	0	21903	1138937	276	38176706	33880209	2757353	1205423	0	88.7457629267439	1160840	35323732	0.963404637381387	0.967001070788525	136365	0.996280838237123
PO.4X.L.C_1	38140520	38017013	11442156000	10662606452	123507	6.81296031971597	35785924	733993	1.93	126991	0	7612	1362493	280	39199702	35749485	1640210	1497096	0	91.1983591099749	1370105	36519917	0.957509677371992	0.96062036751809	123507	0.996761790347903
PO.4X.L.C_2	32637385	32561020	9791215500	8967106236	76365	8.41682285513989	31022782	617516	1.9	108727	0	9744	802251	275	33549693	30984588	1406082	920722	0	92.3543115580819	811995	31640298	0.969449543828343	0.971723183118956	76365	0.997660198572894
PO.4X.L.C_3	38961458	38868994	11688437400	10712800070	92464	8.34702960380316	36929938	775179	1.99	174546	0	7790	981541	275	40135630	37006246	1616519	1163877	0	92.2029777531834	989331	37705117	0.967754261147003	0.970056415661285	92464	0.997626782858075
PO.4X.L.S_1	46468960	46023775	13940688000	12430762068	445185	10.8310718380614	42888732	885863	1.92	146389	0	9203	2093588	270	47444013	42182810	2614116	2249180	0	88.9107125065496	2102791	43774595	0.94201796209771	0.951130040940796	445185	0.990419733947134
PO.4X.L.S_2	46211532	45588908	13863459600	12262402520	622624	11.54875569443	42111192	879676	1.93	129709	0	9108	2459223	268	46995746	41390684	2598389	2598040	0	88.0732566730614	2468331	42990868	0.930306054341587	0.943011576412403	622624	0.986526653130651
PO.4X.L.S_3	46597436	45886000	13979230800	12488585155	711436	10.6632880329868	42629590	972430	2.12	190289	0	13744	2079947	272	47499449	42045339	2703962	2283980	0	88.5175299612423	2093691	43602020	0.935717149759055	0.950224905199843	711436	0.984732292995692
PO.4X.R.C_1	57906797	57693096	17372039100	15672836689	213701	9.78124905901231	53296080	1497822	2.6	67025	0	34609	2797560	271	60182768	52574401	4126807	2899194	0	87.3578978620591	2832169	54793902	0.946243011852305	0.949747990643456	213701	0.996309569669343
PO.4X.R.C_2	38649107	38517901	11594732100	10581013707	131206	8.74292208096813	34108604	1652314	4.29	75433	0	77056	2604494	274	41208195	35152773	2542891	2756983	0	85.3052966770323	2681550	35760918	0.925271520503695	0.928423332309827	131206	0.996605199700992
PO.4X.R.C_3	34343075	34180789	10302922500	9521374875	162286	7.58568867231604	31534319	852629	2.49	178794	0	23901	1591146	278	35702827	31155515	2437733	1793841	0	87.2634399511277	1615047	32386948	0.943041588442503	0.947519028890761	162286	0.995274564086064
PO.4X.R.S_1	49954844	49770093	14986453200	13220603236	184751	11.7829745332938	45215444	1759663	3.54	199381	0	44838	2550767	265	52832716	45390616	3940328	2794986	0	85.9138417188319	2595605	46975107	0.94035139014747	0.943842057920205	184751	0.99630163993706
PO.4X.R.S_2	48495087	48256516	14548526100	13342487070	238571	8.2897677861677	44820202	1214213	2.52	53556	0	33733	2134812	276	50211063	44287537	3276586	2222101	0	88.2027472710546	2168545	46034415	0.949259354870319	0.953952311849451	238571	0.995080511970213
PO.4X.R.S_3	51143049	50979758	15342914700	14076028228	163291	8.25714342269008	47534476	1482500	2.91	80079	0	40707	1841996	276	53477606	47311957	3666933	1962782	0	88.4705964586373	1882703	49016976	0.958428896173163	0.9614987972285	163291	0.996807171195444
CL.2X.L.S_1	41195831	40724250	12358749300	11082429841	471581	10.3272542230467	36895048	1733747	4.26	83615	0	24435	1987405	272	43895753	37292730	4047226	2095455	0	84.9574900788238	2011840	38628795	0.937686995560303	0.948545277076926	471581	0.988552700878883
CL.2X.L.S_2	42746667	42133819	12824000100	11384246527	612848	11.2270240312927	37418566	1993335	4.73	116916	0	42084	2562918	270	45983196	38010674	4723941	2721918	0	82.66209682337	2605002	39411901	0.921987695555305	0.935398260480494	612848	0.985663256506057
CL.2X.L.S_3	55193430	54446619	16558029000	14931485721	746811	9.82329043511157	49584435	2283052	4.19	106143	0	32683	2440306	274	58550843	50079187	5267535	2579132	0	85.5311118236163	2472989	51867487	0.939740237198522	0.952630079748386	746811	0.98646920475861
CL.2X.L.T_1	38533691	38442623	11560107300	10713468522	91068	7.32379688205835	35872395	1824879	4.75	121107	0	23120	601122	278	42158678	37125865	3759372	745349	0	88.062213430886	624242	37697274	0.978293877946963	0.980611390643141	91068	0.997636665535103
CL.2X.L.T_2	45082209	44974911	13524662700	12445622748	107298	7.97831321885758	41555535	2374245	5.28	224353	0	36078	784700	276	50435317	42470176	6318626	1045131	0	84.2072153526863	820778	43929780	0.974437166554993	0.976761910657255	107298	0.997619948037595
CL.2X.L.T_3	46603291	46483910	13980987300	12937621865	119381	7.4627450308892	42890038	2481005	5.34	217286	0	32482	863099	278	52305000	44249538	6300367	1112867	0	84.5990593633496	895581	45371043	0.973558777211678	0.976059092275155	119381	0.99743835687484
CL.2X.R.S_1	47905918	47705293	14371775400	12847872448	200625	10.6034425781522	43644020	1694862	3.55	148564	0	33387	2184460	269	50531799	43500777	4163661	2366411	0	86.0859456042719	2217847	45338882	0.946415054607658	0.95039521086266	200625	0.995812104049441
CL.2X.R.S_2	39656199	39491059	11896859700	10668452224	165140	10.3254766970144	36505664	1387502	3.51	131005	0	27677	1439211	270	41828951	36364591	3458738	1597893	0	86.9364163590906	1466888	37893166	0.955542057875996	0.959537853872189	165140	0.995835707804472
CL.2X.R.S_3	51240175	50974525	15372052500	13732260354	265650	10.6673597816557	41798305	3472089	6.81	1478413	0	1457847	2767871	269	62015025	40790985	15064770	5704131	0	65.7759712263278	4225718	45270394	0.883494133265548	0.888098398170459	265650	0.994815591476805
CL.2X.R.T_1	45496952	45251371	13649085600	12518208258	245581	8.28537072109798	41530143	1582594	3.5	69046	0	40669	2028919	276	47748452	41457284	3709012	2138634	0	86.824351918257	2069588	43112737	0.947596159848247	0.952738802101709	245581	0.994602253794935
CL.2X.R.T_2	52331724	52019424	15699517200	14628963705	312300	6.81902176584131	47170873	1798691	3.46	123359	0	36451	2890050	281	55057564	47088258	4404020	3049860	0	85.5255020000522	2926501	48969564	0.935752928758854	0.941370746435024	312300	0.994032300560173
CL.2X.R.T_3	35566403	35397150	10669920900	9867268936	169253	7.52256714480423	32282888	1211957	3.42	64683	0	24785	1812837	278	37339724	32172403	2910808	1902305	0	86.1613304908199	1837622	33494845	0.941755200828152	0.946258243954669	169253	0.995241211207105
CL.4X.L.S_1	47922891	47357292	14376867300	13038676993	565599	9.3079408683142	43422366	2153776	4.55	117484	0	33179	1630487	275	51448149	43817129	5264401	1781150	0	85.1675518977369	1663666	45576142	0.951030729761274	0.962389107890713	565599	0.988197727887493
CL.4X.L.S_2	48997340	48701020	14699202000	13420792394	296320	8.69713611664089	44828803	2337914	4.8	194329	0	29236	1310738	275	53346202	45326571	5842707	1534303	0	84.9668191936138	1339974	47166717	0.962638318733221	0.968495464776713	296320	0.993952324758854
CL.4X.L.S_3	37753067	37408784	11325920100	10507224398	344283	7.22851384056647	33950079	1703379	4.55	100622	0	22462	1632242	280	40678156	34317367	4135876	1755326	0	84.3631333731057	1654704	35653458	0.944385736925691	0.953077170324488	344283	0.990880661430765
CL.4X.L.T_1	37823688	37691935	11347106400	10352848824	131753	8.76221250556001	35398828	1680213	4.46	78478	0	22581	511835	274	40877598	36639481	3120979	612894	0	89.6321770178375	534416	37079041	0.980312681301728	0.983739386157808	131753	0.996516653796425
CL.4X.L.T_2	46734763	46600824	14020428900	13173667982	133939	6.03947941991989	43712176	2042238	4.38	95990	0	32627	717793	282	50464706	45225851	3768083	846410	0	89.6187743568743	750420	45754414	0.979023131025614	0.981837016444173	133939	0.997134060570715
CL.4X.L.T_3	50124848	49989754	15037454400	13486077338	135094	10.3167532265301	46978910	2308508	4.62	75183	0	29864	597289	269	54055432	48624453	4022541	702336	0	89.9529449695268	627153	49287418	0.983293116420024	0.985950400956164	135094	0.997304849682537
CL.4X.R.S_1	63377805	63150958	19013341500	17208030906	226847	9.49496748901291	58907388	2187201	3.46	167789	0	44214	1844366	272	66718434	58609788	5367203	2056369	0	87.8464683388702	1888580	61094589	0.963974517577565	0.967437247745315	226847	0.996420718578057
CL.4X.R.S_2	32121071	31946270	9636321300	8587879723	174801	10.880101901542	22008686	3836192	12.01	2048123	0	2411519	1641750	268	45934572	21594271	17999529	6101392	0	47.0109332900718	4053269	25844878	0.80460822741558	0.809010817225297	174801	0.994558058166865
CL.4X.R.S_3	37213658	37047301	11164097400	10212840357	166357	8.520680256695	34295126	1255814	3.39	92453	0	25930	1377978	275	39095082	34129418	3078504	1496361	0	87.2984944755967	1403908	35550940	0.955319683971944	0.959609446312972	166357	0.995529678915198
CL.4X.R.T_1	57648947	57427572	17294684100	15957038863	221375	7.73443000904538	53197046	2034810	3.54	112269	0	45916	2037531	277	60650387	53032827	4818944	2195716	0	87.4402120467921	2083447	55231856	0.958072243713315	0.961765473908596	221375	0.996159947205974
CL.4X.R.T_2	48777689	48452974	14633306700	13316520001	324715	8.99855873997365	44776174	1754903	3.62	118352	0	38786	1764759	274	51304665	44644903	4229128	1921897	0	87.0191882161203	1803545	46531077	0.953941811388399	0.960334798024988	324715	0.993342960549033
CL.4X.R.T_3	36662153	36545635	10998645900	10072049477	116518	8.42464091875164	33802297	1274144	3.49	55056	0	29233	1384905	275	38532138	33578349	3119866	1469194	0	87.1437473830287	1414138	35076441	0.956747984767834	0.959798372637389	116518	0.996821845132772
Mean	44481162.9583333	44218286.5625	13344348887.5	12167200477.7708	262876.395833333	8.79550507754594	40654609.5208333	1530985.4375	3.48416666666667	187769.5625	0	107237.604166667	1737684.4375	274.729166666667	47180003.2083333	40691673	3992528.75	2032691.60416667	0	86.4431796008786	1844922.04166667	42185594.9583333	0.947759738341106	0.953330162018016	262876.395833333	0.994135826601018
sd	7216635.81815144	7171603.07465134	2164990745.44543	1969507690.96836	167120.750196382	1.49416303113518	6949217.78656884	693591.573443773	1.71631078043444	340974.045304063	0	397692.190071868	632589.980185912	4.16029654903187	7710805.31054559	6967017.88748392	2921743.10876684	1023153.55150166	0	6.97393118552257	785303.388243636	7075742.60898504	0.0275608759834962	0.0267743892000723	167120.750196382	0.0034946369502096
Sum	2135095822	2122477755	6,40529E+11	5,84026E+11	12618067	422.184243722205	1951421257	73487301	NC	9012939	0	5147405	83408853	NC	2264640154	1953200304	191641380	97569197	0	NC	88556258	2024908558	NC	NC	12618067	NC
